# Supplementary material for: Comparative Analysis of Inhibitory and Activating Immune Checkpoints PD-1, PD-L1, CD28, and CD86 in Non-Melanoma Skin Cancer
Source: Cells. 2024 Sep 18;13(18):1569. doi: 10.3390/cells13181569 (PMC11430031; doi:10.3390/cells13181569)
Supplement: Supplementary file 1 [file cells-13-01569-s001.zip]

Archive with 1 entries (1 files):
- cells-3069343-supplementary.pdf
